# Supplementary material for: Natriuretic Peptide Levels and Stages of Left Ventricular Dysfunction in Heart Failure with Preserved Ejection Fraction
Source: Biomedicines. 2023 Mar 13;11(3):867. doi: 10.3390/biomedicines11030867 (PMC10045594; doi:10.3390/biomedicines11030867)
Supplement: Supplementary file 1 [file biomedicines-11-00867-s001.zip]

Archive with 1 entries (1 files):
- biomedicines-2275791-supplementary.pdf
